# Supplementary material for: miR-582-5p Is a Tumor Suppressor microRNA Targeting the Hippo-YAP/TAZ Signaling Pathway in Non-Small Cell Lung Cancer
Source: Cancers (Basel). 2021 Feb 11;13(4):756. doi: 10.3390/cancers13040756 (PMC7918774; doi:10.3390/cancers13040756)
Supplement: Supplementary file 1 [file cancers-13-00756-s001.zip]

Archive with 3 entries (2 files):
- cancers-1080336-supplementary materials/
- cancers-1080336-supplementary materials/cancers-1080336 - layout-supplementary.docx
- cancers-1080336-supplementary materials/cancers-1080336-Table S1.xlsx
