# Supplementary material for: miR-582-5p Is a Tumor Suppressor microRNA Targeting the Hippo-YAP/TAZ Signaling Pathway in Non-Small Cell Lung Cancer
Source: Cancers (Basel). 2021 Feb 11;13(4):756. doi: 10.3390/cancers13040756 (PMC7918774; doi:10.3390/cancers13040756)
Supplement: Supplementary file 1 [file cancers-13-00756-s001.zip › cancers-1080336-supplementary materials/cancers-1080336-Table S1.xlsx]

## Sheet: abundant miRNA_TPM
	miRNA	YKO1_EV	YKO2_EV	TKO1_EV	TKO2_EV	YKO1_TOE	YKO2_TOE	TKO1_YOE	TKO2_YOE		TOE1_FC	TOE2_FC	YOE1_FC	YOE2_FC		TOE_FC_AVERAGE	YOE_FC_AVERAGE
1	hsa-let-7a-3p	57.2091	11.8803	36.5575	25.8002	34.3298	26.991	33.747	35.2709		0.600075	2.27191	0.923119	1.36708		1.43599	1.1451
2	hsa-let-7a-5p	15678.7	7946.49	13528.1	19546.1	14533.3	11684.3	23742.7	18774.4		0.926947	1.47038	1.75507	0.960521		1.19866	1.35779
3	hsa-let-7b-3p	16.6198	11.1689	13.5398	22.5861	20.0486	11.4602	24.0267	23.9633		1.20631	1.02608	1.77452	1.06098		1.1162	1.41775
4	hsa-let-7b-5p	2007.88	679.666	2069.13	2560.22	1580.75	1364.08	3220.34	2799.28		0.787272	2.00698	1.55637	1.09338		1.39713	1.32487
5	hsa-let-7c-5p	920.246	353.705	760.939	1008.73	710.146	432.294	1291.15	766.076		0.771691	1.22219	1.69678	0.759447		0.996939	1.22811
6	hsa-let-7d-3p	873.234	647.653	1128.05	1384.09	1118.81	730.822	1663.8	1289		1.28122	1.12842	1.47493	0.931296		1.20482	1.20311
7	hsa-let-7d-5p	1418.97	557.093	1580.78	1932.32	1414.39	954.077	2351.2	1676.01		0.996768	1.7126	1.48737	0.867352		1.35468	1.17736
8	hsa-let-7e-3p	53.1701	14.9393	50.8975	55.249	34.2611	27.2415	64.2082	50.3978		0.644368	1.82348	1.26152	0.912193		1.23392	1.08686
9	hsa-let-7e-5p	4873.04	3356.15	5870.5	6457.62	4387.69	3300.79	7308.65	5976.52		0.900401	0.983506	1.24498	0.925499		0.941953	1.08524
10	hsa-let-7f-5p	61772.9	39609.2	48212.1	53256	64154.2	48426.2	58976.7	53560.2		1.03855	1.2226	1.22328	1.00571		1.13057	1.11449
11	hsa-let-7g-5p	25643.2	6561.05	17756	22598.1	22203.2	16906	23990.9	22721		0.865851	2.57672	1.35115	1.00544		1.72129	1.1783
12	hsa-let-7i-5p	45111.7	27258.7	36835.4	52920.5	48789.4	37572.6	53182.5	50716.5		1.08152	1.37837	1.44379	0.958354		1.22995	1.20107
13	hsa-miR-100-5p	32350	90466.4	23756	31043.2	56183.6	55571.9	30323.3	45534.3		1.73674	0.614282	1.27645	1.4668		1.17551	1.37163
14	hsa-miR-101-3p	117.53	147.472	130.536	91.5604	130.041	239.725	109.524	124.384		1.10645	1.62556	0.839028	1.35849		1.366	1.09876
15	hsa-miR-103a-3p	10068.3	2364.67	13790.3	3853.62	11233.5	5186.02	13631.1	3845.51		1.11573	2.19312	0.988455	0.997895		1.65443	0.993175
16	hsa-miR-103b	9734.76	2230.29	13427.7	3769.53	10798.6	4972.1	13267	3743.66		1.10928	2.22935	0.988033	0.993138		1.66931	0.990586
17	hsa-miR-105-5p	15.8914	56.2713	139.399	87.8251	6.72864	3.75744	39.9077	30.2536		0.423413	0.0667737	0.286284	0.344476		0.245093	0.31538
18	hsa-miR-106b-3p	2427.68	3600.22	2277.89	2981.53	3474.86	1796.12	3529.33	2515.1		1.43135	0.498891	1.54938	0.843557		0.96512	1.19647
19	hsa-miR-106b-5p	82.503	18.2828	99.2716	48.9075	57.8113	79.4699	56.0624	49.0498		0.700718	4.34669	0.564738	1.00291		2.52371	0.783824
20	hsa-miR-107	226.85	26.037	350.62	70.6249	201.104	81.8496	319.124	61.1812		0.886505	3.14358	0.910171	0.866284		2.01504	0.888228
21	hsa-miR-10a-3p	72.1736	35.9966	69.1147	63.5885	134.641	136.52	131.771	140.185		1.86552	3.7926	1.90655	2.20457		2.82906	2.05556
22	hsa-miR-10a-5p	8945.75	13735.1	9163.94	7155.87	25072.1	25745.1	14080.4	20436.8		2.80268	1.8744	1.5365	2.85594		2.33854	2.19622
23	hsa-miR-10b-5p	6.9525	12.0226	20.1251	8.07886	11.1915	19.8518	11.2946	13.1049		1.60971	1.65121	0.56122	1.62212		1.63046	1.09167
24	hsa-miR-1180-3p	360.669	312.089	431.244	535.724	434.821	220.687	694.722	524.197		1.20559	0.707129	1.61097	0.978482		0.956362	1.29473
25	hsa-miR-122-5p	40.5894	33.5067	25.7257	92.0817	78.8898	101.451	91.9314	126.481		1.94361	3.02778	3.57353	1.37358		2.4857	2.47355
26	hsa-miR-1246	120.841	38.0596	9.97024	38.0488	892.231	226.95	49.5594	34.0728		7.38351	5.963	4.97074	0.895501		6.67325	2.93312
27	hsa-miR-1254	24.6317	10.8132	16.2478	23.1073	26.7086	14.153	27.1755	20.0692		1.08432	1.30887	1.67257	0.868525		1.19659	1.27055
28	hsa-miR-1255a	27.1479	22.5512	20.3097	26.8427	41.333	51.0386	21.0148	25.0866		1.52252	2.26323	1.03472	0.934577		1.89287	0.984647
29	hsa-miR-125a-3p	87.2042	44.1776	72.5612	133.171	85.8244	53.2304	119.381	96.0029		0.984178	1.20492	1.64524	0.7209		1.09455	1.18307
30	hsa-miR-125a-5p	5407.79	1074.06	7560.64	8095.37	2835.57	2520.18	9194.03	5506.98		0.52435	2.3464	1.21604	0.680264		1.43537	0.948151
31	hsa-miR-125b-1-3p	89.3231	214.272	41.7273	126.743	202.271	169.273	128.553	170.289		2.26449	0.78999	3.0808	1.34358		1.52724	2.21219
32	hsa-miR-125b-2-3p	53.3025	16.1487	55.3902	14.8547	19.2933	16.2196	35.3214	13.9287		0.361959	1.00439	0.637682	0.937661		0.683177	0.787672
33	hsa-miR-125b-5p	636.717	321.266	538.085	690.699	597.132	924.706	857.228	845.379		0.93783	2.87832	1.59311	1.22395		1.90808	1.40853
34	hsa-miR-1260b	53.0376	101.018	71.5149	131.173	46.0706	46.3418	136.22	81.55		0.868639	0.458748	1.90478	0.621699		0.663693	1.26324
35	hsa-miR-126-3p	1223.57	738.214	835.1	1008.9	1432.44	737.148	1044.03	981.67		1.17071	0.998555	1.25019	0.973009		1.08463	1.1116
36	hsa-miR-1268a	44.5622	31.4436	48.8665	65.9339	74.8389	23.7345	55.3094	32.9495		1.67943	0.754827	1.13185	0.499735		1.21713	0.815791
37	hsa-miR-1269b	80.9139	104.29	22.6484	6.42834	23.2069	19.1003	8.28272	0.973508		0.28681	0.183146	0.365708	0.15144		0.234978	0.258574
38	hsa-miR-1278	25.4925	13.0897	15.14	18.9375	32.3386	29.308	18.0029	24.0382		1.26856	2.23902	1.1891	1.26934		1.75379	1.22922
39	hsa-miR-128-1-5p	38.4043	47.5211	28.0028	48.9075	50.5334	22.482	56.3362	32.4253		1.31583	0.473095	2.0118	0.662992		0.894462	1.3374
40	hsa-miR-1283	30.3924	4.41065	46.2201	18.9375	26.5712	43.3358	48.9434	50.922		0.874274	9.82528	1.05892	2.68894		5.34978	1.87393
41	hsa-miR-128-3p	4508.73	3773.09	3690.28	6847.31	4019.74	1895.57	6633.02	4967.81		0.891546	0.502391	1.79743	0.725512		0.696969	1.26147
42	hsa-miR-1287-5p	40.3245	21.5553	47.5125	40.6549	52.1126	27.6172	65.235	62.005		1.29233	1.28123	1.37301	1.52515		1.28678	1.44908
43	hsa-miR-1292-5p	28.6708	25.7525	24.0024	47.4307	38.0374	7.95325	44.6993	29.9541		1.3267	0.308834	1.86228	0.631533		0.817765	1.24691
44	hsa-miR-1293	8.40921	55.4176	6.3391	15.8971	8.58244	7.70276	7.80356	7.03921		1.0206	0.138995	1.23102	0.442798		0.579797	0.836909
45	hsa-miR-129-5p	46.8135	218.967	33.788	49.5156	97.3592	85.6697	71.2588	69.9428		2.07973	0.391244	2.109	1.41254		1.23548	1.76077
46	hsa-miR-1296-5p	94.2229	32.5819	87.5166	88.0857	74.2896	56.0485	89.7409	64.8506		0.788445	1.72024	1.02542	0.736222		1.25434	0.880819
47	hsa-miR-1301-3p	291.144	46.8098	232.208	258.089	453.771	222.942	565.826	383.712		1.55858	4.76272	2.43672	1.48674		3.16065	1.96173
48	hsa-miR-1303	52.3755	29.3094	38.5885	46.8227	29.9356	19.7266	46.5475	35.1961		0.571557	0.673045	1.20625	0.751689		0.622301	0.978971
49	hsa-miR-1304-3p	223.871	293.521	169.556	247.057	429.809	219.685	286.747	245.998		1.9199	0.748447	1.69116	0.995714		1.33417	1.34344
50	hsa-miR-1304-5p	12.3821	13.3742	11.1396	19.8062	18.8814	11.1471	22.5892	22.6153		1.5249	0.833475	2.02783	1.14183		1.17919	1.58483
51	hsa-miR-1306-3p	11.5213	17.358	9.47788	28.8407	16.4783	7.828	24.5744	23.7386		1.43025	0.450973	2.59281	0.823095		0.94061	1.70795
52	hsa-miR-1306-5p	39.0002	41.9723	89.5475	99.2918	80.469	34.5058	120.408	82.5984		2.0633	0.82211	1.34462	0.831875		1.4427	1.08825
53	hsa-miR-1307-3p	3056.78	2493.3	2744.34	5008.2	3437.44	1318.92	5642.66	3283.57		1.12453	0.528989	2.05611	0.655638		0.826759	1.35587
54	hsa-miR-1307-5p	21.321	14.4413	12.1243	21.4568	18.4694	13.2763	19.8512	17.6729		0.866255	0.919328	1.6373	0.823652		0.892791	1.23048
55	hsa-miR-130b-3p	17.3481	6.54483	18.7711	15.2022	14.7618	14.153	14.5803	17.2236		0.850915	2.16248	0.776742	1.13297		1.5067	0.954857
56	hsa-miR-130b-5p	444.629	130.825	389.824	494.114	475.948	252.876	514.761	406.252		1.07044	1.93293	1.3205	0.822184		1.50168	1.07134
57	hsa-miR-132-3p	83.2976	110.266	68.6839	110.759	112.602	124.371	137.384	134.194		1.3518	1.12792	2.00023	1.21159		1.23986	1.60591
58	hsa-miR-132-5p	57.8051	75.6924	30.3415	98.5969	89.738	93.6229	112.604	144.828		1.55242	1.23689	3.71122	1.46889		1.39466	2.59005
59	hsa-miR-135b-3p	22.9101	20.2036	20.1867	25.1053	21.2158	10.0825	15.0595	14.378		0.926044	0.499043	0.746012	0.572707		0.712544	0.65936
60	hsa-miR-135b-5p	386.625	298.43	443.368	323.589	246.488	214.487	190.776	289.581		0.637537	0.718719	0.430289	0.894905		0.678128	0.662597
61	hsa-miR-139-5p	72.4384	297.505	32.2494	132.563	110.748	207.098	140.601	266.142		1.52885	0.696115	4.3598	2.00767		1.11248	3.18373
62	hsa-miR-1-3p	3.97286	18.354	36.8653	6.08086	7.14059	7.76538	12.7321	9.88485		1.79734	0.42309	0.345369	1.62557		1.11022	0.985468
63	hsa-miR-140-3p	790.532	554.816	628.802	679.927	947.708	720.74	599.984	529.513		1.19882	1.29906	0.95417	0.778779		1.24894	0.866475
64	hsa-miR-140-5p	19.1359	4.12609	16.5555	14.1597	14.1439	15.4055	12.3214	15.1268		0.739126	3.73369	0.744248	1.0683		2.23641	0.906273
65	hsa-miR-141-3p	18.9373	16.2198	15.817	17.7214	11.8094	15.0924	13.8958	13.03		0.623608	0.930492	0.878537	0.735272		0.77705	0.806905
66	hsa-miR-141-5p	30.4586	19.4922	15.5093	17.7214	19.0187	15.5934	16.7708	18.1222		0.624412	0.79998	1.08134	1.02262		0.712196	1.05198
67	hsa-miR-143-3p	69.2601	125.277	88.4397	50.2974	64.334	76.5266	110.413	40.8125		0.928875	0.610861	1.24846	0.811422		0.769868	1.02994
68	hsa-miR-146b-5p	214.137	268.338	197.251	237.154	235.022	339.61	174.143	222.035		1.09753	1.26561	0.882849	0.936248		1.18157	0.909548
69	hsa-miR-148a-3p	1016.19	9910.29	283.536	377.1	3383.89	12433.8	499.496	1420.65		3.32997	1.25463	1.76166	3.76729		2.2923	2.76448
70	hsa-miR-148a-5p	4.635	51.505	0.861626	2.51922	26.022	51.7901	3.97023	6.5899		5.61423	1.00554	4.60784	2.61585		3.30988	3.61185
71	hsa-miR-148b-3p	3014.6	2518.76	3165.37	2967.37	2946.59	2455.55	3272.22	2788.88		0.97744	0.974904	1.03376	0.939846		0.976172	0.986802
72	hsa-miR-148b-5p	19.3346	22.4089	24.6794	24.1497	19.0874	16.4075	22.1785	20.9679		0.987214	0.732186	0.898665	0.868245		0.8597	0.883455
73	hsa-miR-149-3p	12.5145	16.2198	14.9554	23.976	10.1616	2.69283	16.9077	6.88944		0.811987	0.166021	1.13055	0.287348		0.489004	0.708946
74	hsa-miR-149-5p	3475.79	4140.46	3681.54	5466.09	2252.03	1397.64	4199.55	2883.08		0.64792	0.337558	1.1407	0.527449		0.492739	0.834076
75	hsa-miR-151a-3p	10853	109323	23111.1	38179.7	18724	22173.3	33168.4	35373.2		1.72524	0.202824	1.43517	0.92649		0.964032	1.18083
76	hsa-miR-151a-5p	63.5657	137.299	151.215	156.452	71.3373	146.853	190.913	192.006		1.12226	1.06959	1.26253	1.22725		1.09592	1.24489
77	hsa-miR-152-3p	23.7709	15.1527	28.1875	16.4183	27.0519	22.4194	27.3125	20.5186		1.13802	1.47956	0.968957	1.24973		1.30879	1.10935
78	hsa-miR-15b-3p	263.4	203.032	216.145	273.899	252.118	230.519	261.556	293.4		0.957166	1.13538	1.2101	1.0712		1.04627	1.14065
79	hsa-miR-15b-5p	493.495	138.793	553.41	334.882	516.938	331.72	601.216	274.604		1.0475	2.39003	1.08639	0.820003		1.71877	0.953194
80	hsa-miR-16-2-3p	460.719	206.162	325.264	373.799	391.359	238.222	407.975	359.898		0.849454	1.15551	1.25429	0.962812		1.00248	1.10855
81	hsa-miR-16-5p	572.886	147.685	760.631	230.204	459.264	417.452	460.136	245.099		0.801667	2.82663	0.60494	1.0647		1.81415	0.834822
82	hsa-miR-17-5p	2049.8	364.518	1640.78	1116.79	1180.33	964.097	1245.42	1118.19		0.575826	2.64485	0.759041	1.00125		1.61034	0.880144
83	hsa-miR-181a-2-3p	306.572	188.875	307.17	317.247	869.024	668.762	917.123	1081.64		2.83465	3.54076	2.98572	3.40946		3.1877	3.19759
84	hsa-miR-181a-3p	592.684	206.802	383.423	351.126	246.831	167.832	226.577	207.432		0.416463	0.811559	0.590931	0.590762		0.614011	0.590847
85	hsa-miR-181a-5p	928.788	578.719	1357.8	1505.54	749.968	763.011	1583.37	1302.25		0.80747	1.31845	1.16613	0.864978		1.06296	1.01555
86	hsa-miR-181b-5p	675.253	235.97	898.122	858.879	578.731	468.365	945.873	897.499		0.857058	1.98485	1.05317	1.04497		1.42096	1.04907
87	hsa-miR-181c-3p	32.5112	6.75825	20.002	18.5901	14.2125	21.7932	20.8095	16.9989		0.437158	3.22468	1.04037	0.91441		1.83092	0.97739
88	hsa-miR-181d-5p	152.492	70.1435	127.89	144.898	78.2032	65.8179	121.503	129.102		0.512837	0.938332	0.950058	0.890984		0.725584	0.920521
89	hsa-miR-182-5p	9858.98	12570.6	9993.07	8089.37	7837.42	6878.06	6228.61	5727.07		0.794953	0.547157	0.623293	0.707975		0.671055	0.665634
90	hsa-miR-183-5p	6130.78	12629	6712.19	8537.53	6118.25	4174.64	6454.5	5356.02		0.997956	0.330561	0.961609	0.627349		0.664259	0.794479
91	hsa-miR-184	57.3416	61.8913	113.796	62.3723	670.529	370.86	1273.55	1135.56		11.6936	5.99211	11.1915	18.2062		8.84285	14.6988
92	hsa-miR-185-3p	181.758	173.225	97.3637	147.244	191.766	86.6717	160.452	144.678		1.05506	0.500343	1.64797	0.982576		0.777702	1.31527
93	hsa-miR-185-5p	1234.17	433.31	1148.61	1053.12	733.765	623.234	929.992	802.32		0.594542	1.43831	0.809669	0.761852		1.01643	0.78576
94	hsa-miR-186-5p	608.178	206.873	551.748	467.445	401.315	435.237	481.767	448.263		0.659864	2.10388	0.873165	0.958965		1.38187	0.916065
95	hsa-miR-18a-3p	32.6436	19.2076	21.4176	37.6145	32.9566	12.5248	34.6368	25.9103		1.00959	0.652074	1.61722	0.688838		0.83083	1.15303
96	hsa-miR-18a-5p	21.3872	8.03876	18.0326	13.8991	13.7319	10.1451	17.0446	11.6072		0.642062	1.26202	0.945211	0.835104		0.952042	0.890158
97	hsa-miR-1910-5p	26.9492	24.5431	25.541	35.269	50.5334	12.5248	49.6963	22.7651		1.87514	0.510319	1.94574	0.645471		1.19273	1.29561
98	hsa-miR-191-5p	2487.34	841.366	2179.48	2196.93	1634.65	1767.81	2274.53	1844.2		0.657187	2.10112	1.04361	0.839444		1.37915	0.941527
99	hsa-miR-192-5p	1381.43	529.704	687.147	803.63	1079.05	934.789	565.347	583.73		0.781114	1.76474	0.822746	0.726367		1.27293	0.774557
100	hsa-miR-193b-3p	328.224	664.869	626.217	775.484	339.453	356.018	766.186	704.595		1.03421	0.53547	1.22351	0.908588		0.78484	1.06605
101	hsa-miR-193b-5p	46.2176	64.4523	62.714	69.4087	55.1336	30.9989	79.8153	57.8114		1.19291	0.480958	1.27269	0.832913		0.836937	1.0528
102	hsa-miR-194-5p	149.181	18.354	95.5174	75.8371	65.4325	82.2254	56.61	48.6005		0.438612	4.47998	0.592667	0.640854		2.45929	0.616761
103	hsa-miR-195-3p	10.5281	51.4338	9.04707	26.5821	23.6875	21.5427	24.369	28.8308		2.24994	0.418843	2.69358	1.0846		1.33439	1.88909
104	hsa-miR-196a-5p	83.8935	34.3603	75.0845	24.8447	133.886	71.1409	129.649	40.8125		1.59591	2.07044	1.7267	1.6427		1.83317	1.6847
105	hsa-miR-196b-5p	67.2737	27.3887	36.6191	18.5032	97.1533	45.8408	69.2737	33.5486		1.44415	1.67371	1.89174	1.81312		1.55893	1.85243
106	hsa-miR-197-3p	1400.37	1241.95	2509.48	2205.79	2192.09	1624.28	2533.21	1807.06		1.56537	1.30784	1.00946	0.819233		1.43661	0.914344
107	hsa-miR-200a-3p	1073.47	569.471	1203.2	907.265	479.518	548.962	620.041	601.328		0.446701	0.963986	0.515327	0.662793		0.705343	0.58906
108	hsa-miR-200a-5p	1385.34	6437.27	1334.84	2585.15	1586.86	1008.69	1565.43	1795.37		1.14547	0.156695	1.17275	0.694495		0.651082	0.933622
109	hsa-miR-200b-3p	11778.8	12393.3	13126.7	11737.3	8636.89	7761.81	8585.15	8169.45		0.733258	0.626289	0.654019	0.696026		0.679773	0.675023
110	hsa-miR-200b-5p	113.955	57.6229	104.011	178.43	74.0837	50.6628	124.515	87.6906		0.650114	0.879213	1.19714	0.491457		0.764664	0.844296
111	hsa-miR-200c-3p	19771.2	9810.34	20080.1	21513.9	13791	8962.94	19395.4	16489.9		0.697531	0.913622	0.965903	0.766475		0.805576	0.866189
112	hsa-miR-203a-3p	2065.09	1571.9	2315.13	1771.7	760.885	847.929	778.644	687.222		0.368451	0.539431	0.336329	0.387888		0.453941	0.362108
113	hsa-miR-203a-5p	21.7845	40.5495	36.9884	18.3295	20.6665	22.3568	13.622	15.8008		0.94868	0.551346	0.368278	0.862043		0.750013	0.61516
114	hsa-miR-203b-3p	28.2073	53.8526	46.4047	22.8467	25.1981	28.8697	17.3184	20.9679		0.893317	0.536087	0.373204	0.917764		0.714702	0.645484
115	hsa-miR-203b-5p	2064.63	1571.11	2314.2	1770.92	760.679	847.679	778.371	686.847		0.368434	0.53954	0.336345	0.387847		0.453987	0.362096
116	hsa-miR-205-5p	118.126	577.652	853.133	908.307	4.60019	110.97	189.202	318.936		0.038943	0.192105	0.221773	0.351132		0.115524	0.286453
117	hsa-miR-20a-5p	2389.94	387.497	1944.57	1027.06	1318.68	1257.8	1096.47	1083.51		0.551761	3.24597	0.563863	1.05497		1.89887	0.809416
118	hsa-miR-210-3p	24.102	14.3702	45.0507	30.4912	10.3676	20.6659	30.9404	29.8792		0.430155	1.43811	0.686791	0.979929		0.934134	0.83336
119	hsa-miR-2110	35.8881	27.2464	59.1445	68.2794	34.1925	21.9184	50.9285	47.2526		0.952751	0.804452	0.861086	0.692047		0.878601	0.776567
120	hsa-miR-2113	21.7845	196.487	14.5245	33.3579	34.3984	28.1808	28.613	40.5878		1.57903	0.143423	1.96998	1.21674		0.861228	1.59336
121	hsa-miR-212-5p	24.5655	29.3094	20.9867	37.267	46.9631	26.8031	46.1368	51.1466		1.91175	0.914486	2.19838	1.37244		1.41312	1.78541
122	hsa-miR-21-3p	375.038	329.731	357.082	710.245	210.922	674.962	532.832	540.372		0.562402	2.04701	1.49218	0.760825		1.3047	1.1265
123	hsa-miR-21-5p	158709	161373	239248	186754	89687.6	283999	136930	193749		0.565108	1.75989	0.572337	1.03746		1.1625	0.804897
124	hsa-miR-221-3p	6063.77	2424.93	4025.39	5221.03	7593.54	5006.98	8206.13	6283.92		1.25228	2.06479	2.03859	1.20358		1.65854	1.62108
125	hsa-miR-221-5p	1086.11	1044.26	455.431	638.925	1499.87	907.923	762.421	827.332		1.38095	0.869445	1.67407	1.29488		1.1252	1.48447
126	hsa-miR-222-3p	10035.1	9614.92	5764.34	8573.15	16189.2	7901.78	12529.2	10716.9		1.61326	0.821824	2.17356	1.25005		1.21754	1.71181
127	hsa-miR-22-3p	660.819	510.425	555.995	621.899	592.257	504.938	626.064	702.873		0.896248	0.989248	1.12603	1.1302		0.942748	1.12812
128	hsa-miR-22-5p	59.3942	54.7062	39.8194	69.3218	74.221	50.7881	71.2588	83.9463		1.24963	0.928379	1.78955	1.21097		1.08901	1.50026
129	hsa-miR-2277-5p	41.0529	19.1365	26.7719	32.0548	41.4017	22.4194	29.5714	29.4299		1.0085	1.17155	1.10457	0.918111		1.09002	1.01134
130	hsa-miR-23a-3p	6604.54	2890.61	8037.12	9116.61	4379.86	5855.97	7454.38	6911.98		0.663159	2.02586	0.927494	0.758175		1.34451	0.842835
131	hsa-miR-23a-5p	13.5077	30.5188	9.35479	18.2426	14.7618	8.20375	15.5387	9.73508		1.09284	0.268809	1.66104	0.533646		0.680826	1.09734
132	hsa-miR-23b-3p	631.552	357.831	1284.56	1014.55	614.984	582.153	1509.92	1214.49		0.973766	1.62689	1.17544	1.19707		1.30033	1.18625
133	hsa-miR-23b-5p	15.0306	6.26027	22.2176	16.6789	11.1915	9.26836	24.0267	18.7962		0.744579	1.4805	1.08143	1.12694		1.11254	1.10418
134	hsa-miR-24-2-5p	330.476	388.421	291.783	464.665	200.417	270.473	279.97	398.015		0.606451	0.69634	0.959512	0.856564		0.651395	0.908038
135	hsa-miR-24-3p	9200.48	10316.1	9909.07	15950.3	6588.57	5809.44	11306.3	11393.1		0.716112	0.563145	1.14101	0.714289		0.639628	0.927649
136	hsa-miR-25-3p	12293.7	5732.27	10882.9	12004.1	12192	7568.11	15176.4	9968.5		0.991725	1.32026	1.39451	0.830421		1.15599	1.11247
137	hsa-miR-25-5p	110.445	22.4801	63.5757	105.807	107.384	46.9054	127.8	76.0085		0.972277	2.08653	2.01021	0.718369		1.52941	1.36429
138	hsa-miR-2682-5p	29.0681	23.1203	4.98512	5.1253	142.331	29.6212	18.0029	8.46203		4.89648	1.28117	3.61134	1.65103		3.08883	2.63118
139	hsa-miR-26a-5p	11665	4346.76	12192.8	9406.92	7104	6765.27	10118.9	9209.46		0.608999	1.55639	0.829906	0.979009		1.0827	0.904458
140	hsa-miR-26b-5p	2950.44	1173.02	2859.31	2053.94	1921.51	2194.78	2527.26	2405.24		0.65126	1.87106	0.883871	1.17104		1.26116	1.02745
141	hsa-miR-27a-3p	2428.14	1929.59	1768.3	3559.13	1341.74	1683.84	1914.06	2162.99		0.55258	0.87264	1.08243	0.607729		0.71261	0.845079
142	hsa-miR-27a-5p	2922.1	4170.27	1093.59	3420.83	1866.44	1651.83	2001.89	1897.37		0.638732	0.396098	1.83057	0.554651		0.517415	1.19261
143	hsa-miR-27b-3p	12496.6	4544.03	16973.7	11249.8	9457.37	10401.9	14242.7	13397.4		0.756798	2.28914	0.839105	1.19091		1.52297	1.01501
144	hsa-miR-27b-5p	173.813	73.8427	166.478	164.183	127.981	97.8814	198.991	147.449		0.736319	1.32554	1.19529	0.898075		1.03093	1.04669
145	hsa-miR-28-3p	2051.38	2717.1	3154.84	2721.62	2399.72	2372.14	3967.29	3383.39		1.1698	0.87304	1.25752	1.24315		1.02142	1.25034
146	hsa-miR-28-5p	48.204	24.6142	51.0821	52.2954	33.2312	35.0068	60.238	61.0315		0.689387	1.42222	1.17924	1.16705		1.0558	1.17315
147	hsa-miR-29a-3p	4196.53	2216.42	2198.07	3965.16	7659.04	5664.66	4789.74	4737.69		1.82509	2.55577	2.17907	1.19483		2.19043	1.68695
148	hsa-miR-29b-1-5p	15.8252	12.236	5.41593	14.7678	47.9244	14.654	17.866	16.7743		3.02835	1.19762	3.29879	1.13587		2.11299	2.21733
149	hsa-miR-29b-3p	24.8304	26.3927	17.2325	22.9335	59.1159	73.3954	24.5059	36.544		2.38079	2.78089	1.42207	1.59347		2.58084	1.50777
150	hsa-miR-301a-5p	71.7101	19.8479	57.6058	56.2046	63.3728	34.5685	77.0772	67.3967		0.883736	1.74167	1.33801	1.19913		1.3127	1.26857
151	hsa-miR-3065-3p	144.744	44.889	175.956	247.752	64.4713	84.292	350.407	309.276		0.445415	1.87779	1.99144	1.24833		1.1616	1.61989
152	hsa-miR-3065-5p	82.5692	10.7421	69.3609	53.946	38.1747	39.2653	61.4701	48.9749		0.462336	3.65528	0.886236	0.907852		2.05881	0.897044
153	hsa-miR-3074-5p	9180.15	10306.8	9882.66	15932	6576.97	5794.23	11280	11377.8		0.716434	0.562174	1.1414	0.714144		0.639304	0.92777
154	hsa-miR-30a-3p	3337.93	1343.68	2306.02	2048.64	3092.77	1953.43	3049	2483.12		0.926554	1.45379	1.32219	1.21208		1.19017	1.26714
155	hsa-miR-30a-5p	26089.9	8476.26	25518	12762	21136.8	24363.4	18327.8	19007.5		0.810152	2.87431	0.718232	1.48938		1.84223	1.10381
156	hsa-miR-30b-3p	28.1411	9.95952	33.2341	46.3014	24.3741	25.989	60.4433	33.1742		0.866141	2.60946	1.81871	0.716482		1.7378	1.2676
157	hsa-miR-30b-5p	634.068	272.82	882.92	386.83	543.646	1050.64	514.213	564.934		0.857394	3.85105	0.582401	1.46042		2.35422	1.02141
158	hsa-miR-30c-1-3p	20.1291	10.1729	20.1867	21.7174	20.5979	15.7186	26.8333	24.4875		1.02329	1.54514	1.32926	1.12755		1.28421	1.22841
159	hsa-miR-30c-2-3p	464.162	132.604	434.382	271.554	447.18	328.776	504.699	405.578		0.963413	2.47939	1.16188	1.49355		1.7214	1.32771
160	hsa-miR-30c-5p	4403.32	651.851	5111.41	3126.52	2810.58	2672.86	5029.67	3898.6		0.638287	4.10041	0.984008	1.24695		2.36935	1.11548
161	hsa-miR-30d-3p	64.7576	57.3384	74.2844	71.7542	52.7305	60.0564	80.7052	58.9347		0.814276	1.0474	1.08643	0.821341		0.93084	0.953888
162	hsa-miR-30d-5p	38353.9	25230.2	69933.4	54546.6	46638.9	48681.9	72928.2	52488.6		1.21602	1.92951	1.04282	0.962271		1.57276	1.00255
163	hsa-miR-30e-3p	1009.57	1939.12	988.162	881.03	1397.57	799.333	1186.14	1036.04		1.38432	0.412215	1.20035	1.17594		0.898266	1.18814
164	hsa-miR-30e-5p	394.571	146.334	552.425	291.013	294.824	366.413	372.449	423.027		0.747202	2.50395	0.674207	1.45364		1.62558	1.06392
165	hsa-miR-31-3p	24.1682	34.7872	14.463	13.4648	16.0663	30.5605	6.1607	7.26387		0.664771	0.8785	0.425963	0.539472		0.771635	0.482718
166	hsa-miR-3144-3p	37.6097	16.0064	3.4465	6.77582	19.4993	18.8498	3.1488	2.39633		0.518465	1.17765	0.913623	0.353659		0.848055	0.633641
167	hsa-miR-3158-3p	76.0802	501.32	98.5331	192.85	105.324	80.0335	135.33	150.819		1.38438	0.159646	1.37345	0.782052		0.772012	1.07775
168	hsa-miR-3158-5p	74.6235	498.759	96.8098	189.897	104.363	79.4073	134.577	149.92		1.39852	0.15921	1.39012	0.789483		0.778865	1.0898
169	hsa-miR-31-5p	158.716	154.799	93.671	116.579	77.5166	111.283	61.607	44.9311		0.488399	0.718885	0.657696	0.385414		0.603642	0.521555
170	hsa-miR-3176	29.1343	16.86	14.8323	35.3559	43.3928	13.5894	28.3392	20.5186		1.48941	0.806013	1.91065	0.580343		1.14771	1.2455
171	hsa-miR-3184-3p	2299.42	3523.82	2460.62	2959.99	4141.48	2582.3	3254.08	2782.14		1.80109	0.732813	1.32247	0.939914		1.26695	1.13119
172	hsa-miR-3184-5p	7996.17	3681.54	7263.26	8765.91	8502.87	5628.71	10094.9	7980.74		1.06337	1.5289	1.38986	0.910429		1.29613	1.15015
173	hsa-miR-3200-3p	12.5145	23.1203	11.5089	17.287	21.3531	17.5347	21.5625	24.4126		1.70627	0.758412	1.87355	1.41219		1.23234	1.64287
174	hsa-miR-320a	678.829	465.536	903.168	1082.31	1150.53	593.05	1466.93	1274.92		1.69487	1.27391	1.62421	1.17797		1.48439	1.40109
175	hsa-miR-320b	49.9256	23.5472	49.9743	76.0977	86.8543	44.0247	113.494	90.6111		1.73968	1.86964	2.27104	1.19072		1.80466	1.73088
176	hsa-miR-320c	16.2887	9.88838	17.4171	31.7074	34.3984	19.6013	54.6249	37.8919		2.1118	1.98226	3.13627	1.19505		2.04703	2.16566
177	hsa-miR-32-3p	34.4976	22.7646	23.8793	16.1577	29.1803	18.662	19.3035	19.545		0.845864	0.819779	0.808378	1.20964		0.832821	1.00901
178	hsa-miR-324-5p	11.3889	11.0978	15.9401	12.7698	10.5736	11.3976	12.5952	14.4528		0.928414	1.02702	0.79016	1.1318		0.977715	0.960979
179	hsa-miR-32-5p	14.0374	12.236	19.5712	19.1113	13.7319	22.5447	16.1547	22.9149		0.978235	1.84249	0.825433	1.19902		1.41036	1.01223
180	hsa-miR-326	10.9254	4.76634	16.9248	31.7942	10.8482	11.0845	31.488	24.787		0.992939	2.32557	1.86047	0.779607		1.65925	1.32004
181	hsa-miR-328-3p	42.5758	14.2279	30.1569	37.0933	34.7417	26.2395	46.9583	37.218		0.815997	1.84423	1.55713	1.00336		1.33011	1.28025
182	hsa-miR-330-3p	244.198	103.223	278.797	281.631	224.036	168.772	347.258	332.041		0.917435	1.63502	1.24556	1.17899		1.27623	1.21228
183	hsa-miR-330-5p	75.0208	83.0197	61.237	128.046	85.8931	61.3089	125.062	138.762		1.14492	0.738486	2.04227	1.08369		0.941705	1.56298
184	hsa-miR-331-3p	38.5367	25.4679	59.883	59.6793	53.4858	43.8994	74.8183	79.3783		1.38792	1.72372	1.24941	1.33008		1.55582	1.28974
185	hsa-miR-331-5p	79.3909	77.4709	66.4683	136.906	89.3261	62.8745	126.705	149.321		1.12514	0.81159	1.90625	1.09068		0.968366	1.49847
186	hsa-miR-338-3p	82.503	10.7421	69.2993	53.8591	38.106	39.2026	61.4701	48.8252		0.461875	3.64945	0.887023	0.906536		2.05566	0.89678
187	hsa-miR-338-5p	139.447	43.3951	173.125	244.624	62.5488	82.1627	345.41	306.206		0.448548	1.89337	1.99515	1.25174		1.17096	1.62344
188	hsa-miR-339-3p	188.645	109.484	131.213	185.119	209.274	118.61	223.223	171.113		1.10936	1.08336	1.70122	0.92434		1.09636	1.31278
189	hsa-miR-339-5p	545.54	92.9081	427.736	400.121	405.847	278.74	583.008	377.122		0.743936	3.00016	1.36301	0.94252		1.87205	1.15277
190	hsa-miR-340-3p	46.1514	51.007	36.0036	55.0753	43.4615	31.2494	39.2916	46.4288		0.941716	0.612649	1.09132	0.843007		0.777183	0.967165
191	hsa-miR-340-5p	98.0634	17.856	69.6686	40.9155	37.3508	55.9859	39.4285	44.5567		0.380884	3.13541	0.565944	1.08899		1.75815	0.827468
192	hsa-miR-34a-5p	153.882	54.2794	203.097	68.6269	89.4634	80.2214	150.184	51.1466		0.581377	1.47793	0.739469	0.745285		1.02966	0.742377
193	hsa-miR-34c-5p	58.3348	33.0087	16.7402	5.90713	60.7637	133.702	41.5505	28.5313		1.04164	4.05052	2.48209	4.82998		2.54608	3.65603
194	hsa-miR-3529-3p	98957.4	110858	60964.7	61294.3	109475	82776.4	47151.6	66930.5		1.10629	0.746688	0.773424	1.09195		0.926487	0.932688
195	hsa-miR-3591-3p	40.5894	33.5067	25.7257	92.0817	78.8898	101.451	91.9314	126.481		1.94361	3.02778	3.57353	1.37358		2.4857	2.47355
196	hsa-miR-361-3p	1181	1238.11	838.485	1094.47	1178.4	895.336	1002.21	1035.21		0.997803	0.723147	1.19526	0.945859		0.860475	1.07056
197	hsa-miR-3615	116.471	290.747	126.782	242.366	156.75	88.6756	229.247	173.06		1.34583	0.304993	1.80819	0.714043		0.82541	1.26112
198	hsa-miR-361-5p	101.175	40.4783	86.0395	71.0592	73.3971	71.0783	76.5296	60.9566		0.725443	1.75596	0.889471	0.857828		1.2407	0.873649
199	hsa-miR-362-5p	88.8596	41.1897	101.61	81.3098	99.0071	103.518	84.6754	79.5281		1.1142	2.51319	0.833335	0.978087		1.81369	0.905711
200	hsa-miR-365a-3p	283.662	116.384	581.967	288.58	161.144	207.286	313.58	286.661		0.568084	1.78105	0.538828	0.993348		1.17457	0.766088
201	hsa-miR-365a-5p	198.378	242.514	248.025	348.955	148.373	159.879	366.083	308.752		0.747932	0.659256	1.47599	0.88479		0.703594	1.18039
202	hsa-miR-3662	37.0138	88.6397	24.8025	37.1801	67.8356	23.7971	37.3065	41.6362		1.83271	0.26847	1.50414	1.11985		1.05059	1.312
203	hsa-miR-3687	20.7251	27.2464	17.171	35.964	19.7739	10.2703	25.5327	35.1212		0.954108	0.376943	1.48697	0.976566		0.665525	1.23177
204	hsa-miR-3690	30.7896	75.7635	36.3729	67.8451	114.593	49.4104	90.5623	142.806		3.7218	0.652166	2.48983	2.10489		2.18698	2.29736
205	hsa-miR-371a-3p	25.8898	24.3297	51.2052	33.7922	169.658	74.961	153.881	137.115		6.55308	3.08105	3.00518	4.05759		4.81706	3.53138
206	hsa-miR-371a-5p	241.086	49.1574	420.412	246.97	948.738	456.091	1050.54	833.548		3.93526	9.27818	2.49883	3.3751		6.60672	2.93696
207	hsa-miR-371b-3p	238.239	47.7346	412.349	242.974	932.397	446.572	1030.55	817.073		3.9137	9.35532	2.49921	3.3628		6.63451	2.93101
208	hsa-miR-371b-5p	25.8236	24.1874	50.959	33.6185	169.383	74.7731	153.607	136.89		6.55924	3.09141	3.01432	4.07187		4.82532	3.5431
209	hsa-miR-372-3p	865.156	415.881	1427.04	964.164	3580.18	1813.34	3550.69	3675.52		4.13819	4.36024	2.48815	3.81213		4.24922	3.15014
210	hsa-miR-373-3p	10.2632	1.42279	23.7563	9.72938	38.8613	26.7405	48.9434	46.354		3.78647	18.7944	2.06023	4.76433		11.2904	3.41228
211	hsa-miR-374a-3p	18.0765	8.32331	16.494	13.7254	12.0154	19.0377	13.8958	15.8757		0.664698	2.28727	0.842478	1.15667		1.47599	0.999571
212	hsa-miR-374a-5p	62.9698	11.5246	54.7132	20.8487	22.589	38.2633	18.6875	23.8884		0.358727	3.32014	0.341553	1.1458		1.83944	0.743676
213	hsa-miR-374b-3p	34.0341	7.18508	19.8174	15.984	16.4783	17.4721	13.8274	12.5807		0.484169	2.43172	0.697738	0.787083		1.45794	0.742411
214	hsa-miR-374b-5p	367.688	60.8954	350.62	147.852	145.833	212.108	129.991	127.604		0.396621	3.48315	0.370746	0.863056		1.93989	0.616901
215	hsa-miR-374c-3p	366.761	60.5397	349.328	147.07	144.528	210.667	129.238	126.631		0.394067	3.47982	0.369962	0.861025		1.93694	0.615493
216	hsa-miR-375	58.8645	202.605	70.961	106.155	49.4349	127.941	104.047	130.225		0.839808	0.631479	1.46626	1.22675		0.735644	1.34651
217	hsa-miR-378a-3p	8061.85	6970.81	5992.98	7260.03	12790.6	5326.74	9623.16	5729.24		1.58656	0.764149	1.60574	0.789149		1.17535	1.19744
218	hsa-miR-378a-5p	82.5692	27.8867	54.0978	72.9704	73.1224	54.3577	118.422	73.9866		0.885589	1.94924	2.18904	1.01393		1.41741	1.60149
219	hsa-miR-378c	579.839	399.661	369.084	515.31	888.729	397.287	687.603	415.239		1.53272	0.994059	1.863	0.805804		1.26339	1.3344
220	hsa-miR-378d	368.284	317.638	208.698	362.506	608.598	227.638	449.868	257.081		1.65252	0.716661	2.15559	0.709177		1.18459	1.43239
221	hsa-miR-3909	58.5996	68.2227	46.4047	46.9095	78.8212	26.8031	109.661	42.1604		1.34508	0.392876	2.36313	0.89876		0.868978	1.63095
222	hsa-miR-3934-5p	47.8067	35.7831	33.788	82.526	48.3363	31.7504	48.3273	47.9265		1.01108	0.8873	1.43031	0.580745		0.949189	1.00553
223	hsa-miR-421	34.3652	17.358	45.42	36.5721	19.9113	19.5387	32.9255	28.2317		0.579402	1.12563	0.724913	0.771948		0.852516	0.748431
224	hsa-miR-423-3p	8052.52	3726.57	7332.31	8844.7	8557.38	5681.13	10194.5	8072.1		1.0627	1.52449	1.39035	0.912648		1.29359	1.1515
225	hsa-miR-423-5p	2299.56	3524.03	2460.86	2960.08	4142.37	2582.74	3254.63	2782.21		1.80138	0.732893	1.32256	0.939911		1.26714	1.13123
226	hsa-miR-424-3p	66.1481	33.2933	49.2358	89.4756	115.691	205.156	132.866	190.433		1.74898	6.1621	2.69856	2.12833		3.95554	2.41344
227	hsa-miR-425-3p	61.6455	22.9069	54.4671	40.7418	60.7637	79.2194	61.607	46.6535		0.985696	3.45832	1.13109	1.1451		2.22201	1.13809
228	hsa-miR-425-5p	420.527	475.496	355.359	355.557	333.891	551.092	305.023	440.101		0.793983	1.15898	0.858352	1.23778		0.976483	1.04807
229	hsa-miR-429	353.452	132.462	433.705	296.746	144.322	187.434	182.631	215.145		0.408323	1.415	0.421094	0.725014		0.911663	0.573054
230	hsa-miR-4485-3p	7.08493	13.2319	2.03097	18.6769	10.3676	17.2216	13.0744	21.2674		1.46333	1.30152	6.43749	1.1387		1.38242	3.78809
231	hsa-miR-449c-5p	24.0358	12.0226	9.60097	12.4223	27.0519	19.7892	17.3184	12.1314		1.12548	1.646	1.80382	0.97658		1.38574	1.3902
232	hsa-miR-450a-5p	49.3296	33.5778	61.4832	36.9195	52.7992	81.3486	43.3987	55.6397		1.07033	2.42269	0.705864	1.50705		1.74651	1.10646
233	hsa-miR-450b-5p	30.9221	23.6183	35.5728	11.9011	27.9444	62.624	14.0327	28.681		0.903705	2.65151	0.394478	2.40994		1.77761	1.40221
234	hsa-miR-451a	7.15114	54.7062	58.7752	58.6369	16.2723	11.0218	23.4107	15.8757		2.27548	0.201473	0.398309	0.270745		1.23848	0.334527
235	hsa-miR-4521	762.259	107.065	637.972	575.337	370.762	313.559	672.407	457.923		0.486398	2.92868	1.05397	0.795922		1.70754	0.924948
236	hsa-miR-454-3p	109.783	40.0515	132.813	41.6105	80.1944	110.657	50.3809	62.9785		0.730479	2.76286	0.379336	1.51352		1.74667	0.94643
237	hsa-miR-454-5p	22.4466	4.33951	19.5712	18.3295	19.568	7.95325	27.4494	14.2282		0.871755	1.83276	1.40254	0.776247		1.35226	1.08939
238	hsa-miR-455-3p	29.7302	27.2464	8.24699	16.8527	38.1747	62.8745	21.6994	41.8608		1.28404	2.30763	2.63119	2.48393		1.79583	2.55756
239	hsa-miR-455-5p	46.4162	96.7496	12.432	37.7882	52.7992	135.143	20.3988	90.7609		1.13752	1.39683	1.64082	2.40183		1.26717	2.02133
240	hsa-miR-4652-5p	14.2361	26.3216	11.0165	15.8971	12.5647	11.0218	14.1696	13.4793		0.882596	0.418737	1.28622	0.847911		0.650667	1.06706
241	hsa-miR-4661-5p	29.2005	268.978	41.0503	93.4716	47.1691	32.314	50.7231	55.9393		1.61535	0.120136	1.23563	0.598463		0.867744	0.917048
242	hsa-miR-4664-3p	74.7559	684.361	104.195	292.142	216.346	149.734	304.749	326.275		2.89403	0.218794	2.92479	1.11684		1.55641	2.02082
243	hsa-miR-484	349.876	48.9439	390.255	363.896	216.827	97.1925	506.821	242.703		0.619724	1.98579	1.29869	0.666957		1.30276	0.982824
244	hsa-miR-486-3p	52.0444	88.4975	86.4703	78.7038	30.2102	35.8209	42.4404	39.8389		0.580469	0.404768	0.490809	0.506189		0.492619	0.498499
245	hsa-miR-486-5p	54.3619	93.1927	91.5785	83.5684	31.7894	38.3885	44.9047	42.0855		0.584773	0.411927	0.490341	0.503605		0.49835	0.496973
246	hsa-miR-500a-3p	346.764	190.725	270.243	285.279	410.241	298.153	282.434	241.28		1.18305	1.56326	1.04511	0.845768		1.37316	0.94544
247	hsa-miR-500a-5p	60.6523	56.6981	66.776	69.4956	77.5166	89.114	68.9314	86.1929		1.27805	1.57173	1.03228	1.24026		1.42489	1.13627
248	hsa-miR-5010-3p	8.67407	11.6669	10.4626	14.8547	14.2812	9.6441	18.8244	16.5496		1.64642	0.826623	1.79921	1.1141		1.23652	1.45665
249	hsa-miR-501-3p	221.421	171.517	164.386	267.384	305.741	197.767	236.434	220.462		1.38082	1.15304	1.43829	0.824514		1.26693	1.1314
250	hsa-miR-501-5p	38.6691	35.0717	45.0507	51.4267	49.5035	38.138	60.238	48.7503		1.28018	1.08743	1.33712	0.947956		1.18381	1.14254
251	hsa-miR-502-3p	80.7152	15.2238	54.2209	65.0652	71.0626	70.2015	64.5505	53.3932		0.880412	4.61129	1.19051	0.82061		2.74585	1.00556
252	hsa-miR-503-5p	22.9764	12.734	18.525	17.2002	55.9575	54.3577	41.3452	29.0555		2.43544	4.26872	2.23186	1.68926		3.35208	1.96056
253	hsa-miR-504-5p	0.662143	32.0127	0.676992	3.38791	3.08968	76.5266	4.10714	1.79725		4.66618	2.3905	6.06675	0.530488		3.52834	3.29862
254	hsa-miR-505-3p	59.9901	11.1689	52.99	47.3439	52.5932	43.7116	84.1963	54.2169		0.876698	3.91369	1.58891	1.14517		2.39519	1.36704
255	hsa-miR-511-5p	28.6046	18.9942	12.432	35.6165	33.5745	24.8617	29.0922	41.3366		1.17375	1.30891	2.3401	1.1606		1.24133	1.75035
256	hsa-miR-516a-5p	25.6249	0.782534	26.4642	11.3799	18.2634	46.4044	34.0892	33.0244		0.712722	59.3002	1.28813	2.90199		30.0065	2.09506
257	hsa-miR-519c-5p	10.6605	6.40255	16.1247	10.5112	24.8548	18.9751	27.5863	25.1614		2.33148	2.96368	1.71081	2.39377		2.64758	2.05229
258	hsa-miR-522-3p	91.7068	19.4211	145.984	77.3138	145.558	157.938	178.66	189.31		1.58721	8.13229	1.22384	2.44859		4.85975	1.83621
259	hsa-miR-532-3p	52.5741	13.5876	49.6666	55.5096	56.1635	47.7195	63.113	41.5613		1.06827	3.51198	1.27073	0.748723		2.29013	1.00973
260	hsa-miR-532-5p	4344.19	7087.84	3365.51	5056.76	7140.66	5228.92	4536.67	4782.32		1.64373	0.737731	1.34799	0.945728		1.19073	1.14686
261	hsa-miR-548k	36.153	9.03471	33.9727	24.8447	30.4162	38.3259	33.5416	35.1961		0.841318	4.24207	0.987311	1.41664		2.5417	1.20198
262	hsa-miR-548o-3p	222.546	543.576	200.943	294.922	353.803	270.849	272.714	293.55		1.58979	0.498272	1.35717	0.995349		1.04403	1.17626
263	hsa-miR-573	17.613	18.2117	8.00081	13.1173	16.135	10.7087	9.99403	11.3077		0.916084	0.588013	1.24913	0.862043		0.752049	1.05559
264	hsa-miR-574-3p	307.301	179.343	618.77	373.018	415.94	387.142	617.576	378.769		1.35353	2.15867	0.99807	1.01542		1.7561	1.00675
265	hsa-miR-574-5p	932.959	1085.59	1477.75	1523.86	895.664	716.795	1480.49	1217.26		0.960025	0.660283	1.00185	0.798798		0.810154	0.900325
266	hsa-miR-576-3p	54.0971	35.214	46.7124	36.5721	38.2434	47.0307	34.363	45.6051		0.70694	1.33557	0.735629	1.24699		1.02125	0.991311
267	hsa-miR-576-5p	33.1071	28.8115	32.8649	28.0588	25.2667	26.3647	30.0505	30.3285		0.76318	0.915077	0.914367	1.08089		0.839129	0.997628
268	hsa-miR-582-3p	14.5671	228.286	4.6774	6.77582	127.02	330.404	63.1814	159.655		8.71963	1.44732	13.5078	23.5625		5.08348	18.5352
269	hsa-miR-582-5p	2.18507	6.47369	0.676992	1.1293	14.2125	42.8348	13.2113	22.84		6.50438	6.61676	19.5147	20.2249		6.56057	19.8698
270	hsa-miR-584-5p	604.536	625.6	1066.45	1522.39	674.855	386.829	1265.41	1019.19		1.11632	0.618332	1.18657	0.669467		0.867325	0.928016
271	hsa-miR-589-5p	1323.56	3302.86	761.923	1113.67	4679.63	2205.43	1474.53	1834.69		3.53564	0.667733	1.93527	1.64743		2.10169	1.79135
272	hsa-miR-598-3p	69.6574	7.89648	43.4506	27.7982	51.1514	36.8229	45.863	31.3769		0.734327	4.66321	1.05552	1.12874		2.69877	1.09213
273	hsa-miR-615-3p	255.322	133.671	246.056	416.974	200.349	120.113	440.148	322.231		0.784689	0.898571	1.78881	0.772786		0.84163	1.2808
274	hsa-miR-625-3p	92.9649	118.447	115.396	148.981	95.2995	95.3138	102.473	93.7563		1.02511	0.804694	0.88801	0.629317		0.914904	0.758663
275	hsa-miR-625-5p	63.7644	43.1105	74.2844	78.8775	61.7249	60.4322	57.1576	51.4462		0.968016	1.4018	0.769443	0.652229		1.18491	0.710836
276	hsa-miR-629-5p	525.741	421.857	452.23	270.946	697.238	279.366	441.038	241.13		1.3262	0.662229	0.97525	0.889958		0.994214	0.932604
277	hsa-miR-641	23.7047	29.5229	13.9091	20.7618	22.589	17.3469	23.2053	32.5751		0.952932	0.587574	1.66835	1.56899		0.770253	1.61867
278	hsa-miR-642a-5p	22.248	3.41469	10.6472	12.8567	14.4872	17.4095	14.8541	13.6291		0.651167	5.0984	1.39512	1.06008		2.87479	1.2276
279	hsa-miR-642b-3p	22.1156	3.41469	10.6472	12.5961	14.4872	17.4095	14.7857	13.6291		0.655066	5.0984	1.38869	1.08201		2.87673	1.23535
280	hsa-miR-651-5p	49.2634	13.0897	36.9268	11.5536	33.1626	37.1361	16.2916	12.0565		0.673168	2.83705	0.441187	1.04353		1.75511	0.742356
281	hsa-miR-660-5p	217.977	31.5148	168.694	128.827	163.341	279.742	121.982	149.171		0.749349	8.87652	0.723096	1.15792		4.81294	0.940506
282	hsa-miR-664a-3p	25.5587	12.3071	35.2651	24.3235	30.4848	36.8229	38.0595	35.3458		1.19274	2.992	1.07924	1.45316		2.09237	1.2662
283	hsa-miR-671-3p	85.284	325.463	104.872	184.685	174.807	87.9241	280.449	160.704		2.04971	0.270151	2.6742	0.870153		1.15993	1.77218
284	hsa-miR-675-3p	22.6453	4.41065	644.804	34.3134	4.73751	5.76141	405.717	70.6168		0.209205	1.30625	0.629209	2.05799		0.757728	1.3436
285	hsa-miR-675-5p	31.5842	2.41874	734.597	21.6305	2.67772	2.88071	233.217	29.1304		0.0847804	1.19099	0.317476	1.34673		0.637887	0.832101
286	hsa-miR-6842-3p	27.8762	81.8104	40.1271	66.8026	97.7712	63.1877	130.538	136.066		3.50733	0.772367	3.25312	2.03684		2.13985	2.64498
287	hsa-miR-7-1-3p	102.169	86.5767	94.9635	92.6897	109.1	129.694	97.5445	111.654		1.06784	1.49803	1.02718	1.2046		1.28294	1.11589
288	hsa-miR-744-5p	1131.27	1677.04	1149.84	2197.19	1324.24	697.632	1915.16	1566.22		1.17057	0.41599	1.66559	0.712831		0.793282	1.18921
289	hsa-miR-7-5p	99804.7	111667	61711.2	61876.7	110010	83441.8	47527	67449.1		1.10225	0.747238	0.770152	1.09006		0.924746	0.930104
290	hsa-miR-760	52.4417	22.9069	49.4819	95.6433	77.1047	22.7325	109.113	64.1766		1.47029	0.992388	2.20511	0.671		1.23134	1.43805
291	hsa-miR-767-5p	12.1834	14.6547	88.132	38.4832	2.47174	2.31709	22.3154	12.5058		0.202878	0.158112	0.253205	0.324969		0.180495	0.289087
292	hsa-miR-769-3p	20.1954	7.3985	22.71	20.2406	17.7828	12.1491	24.6428	20.8181		0.88054	1.6421	1.08511	1.02853		1.26132	1.05682
293	hsa-miR-769-5p	689.357	965.718	675.391	535.29	832.222	653.419	671.243	656.219		1.20724	0.676615	0.993857	1.22591		0.94193	1.10989
294	hsa-miR-7706	308.691	1149.54	362.437	718.324	516.869	264.712	661.933	631.208		1.67439	0.230276	1.82634	0.878723		0.952333	1.35253
295	hsa-miR-7974	721.405	956.754	412.473	728.574	852.271	318.882	556.996	645.586		1.1814	0.333295	1.35038	0.886094		0.75735	1.11824
296	hsa-miR-7976	18.9373	10.3152	16.8017	26.4083	39.7539	42.3965	38.5386	41.5613		2.09924	4.11009	2.29373	1.5738		3.10466	1.93376
297	hsa-miR-874-3p	21.1886	13.0185	22.2176	18.8507	28.837	24.1729	26.7648	22.0163		1.36097	1.85681	1.20467	1.16793		1.60889	1.1863
298	hsa-miR-877-3p	9.13757	7.96762	11.5704	26.4952	11.6721	6.38765	30.2559	20.0692		1.27738	0.801702	2.61494	0.757467		1.03954	1.6862
299	hsa-miR-877-5p	157.524	208.439	226.792	225.6	423.698	172.091	293.66	268.688		2.68974	0.825619	1.29484	1.19099		1.75768	1.24292
300	hsa-miR-92a-1-5p	31.5842	8.75015	12.6167	35.964	26.9145	7.828	35.8005	25.6856		0.852152	0.894614	2.83756	0.714205		0.873383	1.77588
301	hsa-miR-92a-3p	33484.1	14942.4	24419.8	39448.7	40273	16469.9	48395	33664.1		1.20275	1.10222	1.98179	0.853362		1.15249	1.41758
302	hsa-miR-92b-3p	684.457	393.401	410.688	488.641	1026.05	683.604	1037.53	626.789		1.49907	1.73768	2.52633	1.28272		1.61837	1.90452
303	hsa-miR-92b-5p	30.0613	12.8762	21.2945	20.0669	37.7628	19.7266	42.988	23.9633		1.25619	1.53201	2.01874	1.19417		1.3941	1.60646
304	hsa-miR-93-3p	24.4331	5.97571	25.8488	22.4123	24.1682	14.5288	29.8452	19.545		0.989158	2.4313	1.15461	0.872067		1.71023	1.01334
305	hsa-miR-934	65.3535	9.31927	136.322	104.243	70.6507	36.9482	136.22	133.296		1.08105	3.96471	0.999255	1.2787		2.52288	1.13898
306	hsa-miR-935	162.953	16.5044	53.3593	77.6613	359.433	209.916	234.381	251.015		2.20574	12.7188	4.3925	3.23218		7.46228	3.81234
307	hsa-miR-93-5p	2323.39	509.856	2547.21	2087.56	1771.07	1469.41	2700.24	1883.96		0.762279	2.88201	1.06008	0.902471		1.82214	0.981273
308	hsa-miR-937-3p	12.1834	17.5003	15.5708	33.4448	11.0542	7.20176	26.0803	14.1533		0.907313	0.411522	1.67495	0.423185		0.659418	1.04907
309	hsa-miR-9-3p	112.299	16.0775	51.8206	35.1821	50.6021	47.0933	29.5029	38.2664		0.4506	2.92914	0.569328	1.08766		1.68987	0.828496
310	hsa-miR-941	394.836	1297.23	397.271	824.391	726.418	425.593	654.541	722.268		1.8398	0.328079	1.64759	0.876123		1.08394	1.26186
311	hsa-miR-942-5p	50.2566	10.8843	39.0193	44.3034	37.2821	24.2355	51.4761	32.2006		0.741835	2.22664	1.31925	0.726821		1.48424	1.02303
312	hsa-miR-95-3p	245.125	109.982	389.701	141.858	172.404	508.006	507.3	271.534		0.703331	4.61901	1.30177	1.91413		2.66117	1.60795
313	hsa-miR-9-5p	7872.15	2864.22	5059.9	4806.84	4796.62	3128.57	4673.3	4778.13		0.609316	1.0923	0.923597	0.994027		0.850806	0.958812
314	hsa-miR-96-5p	476.61	643.101	459.123	504.017	333.067	378.562	335.416	387.606		0.698825	0.588652	0.730558	0.769034		0.643739	0.749796
315	hsa-miR-98-5p	1620.2	833.185	1450.42	1951.61	1216.78	1079.7	2023.59	1844.35		0.75101	1.29587	1.39517	0.945039		1.02344	1.1701
316	hsa-miR-99a-5p	1978.22	840.015	2354.88	929.417	749.831	647.157	2194.85	1126.57		0.379044	0.770411	0.932043	1.21213		0.574728	1.07209
317	hsa-miR-99b-3p	2663.01	4724.51	2657.99	4272.42	3120.92	1605.37	4167.72	3688.77		1.17195	0.339795	1.56799	0.863393		0.755874	1.21569
318	hsa-miR-99b-5p	32797.7	29705.6	30718.6	33886.5	27219.3	13867.3	32266.8	30241.2		0.829917	0.466823	1.0504	0.892427		0.64837	0.971414
319	novel_1	9.99836	6.18913	20.002	19.1982	9.20038	7.64013	18.8244	20.1441		0.920189	1.23444	0.941123	1.04927		1.07732	0.995199
320	novel_164	181.229	80.3876	72.4381	193.198	163.135	55.0465	236.434	189.16		0.900162	0.684764	3.26395	0.979101		0.792463	2.12152
321	novel_56	8.343	66.2308	2.3387	10.6849	35.085	21.3548	11.7738	19.9195		4.20533	0.32243	5.03433	1.86426		2.26388	3.44929

## Sheet: YAP_UP
	miRNA	TOE1_FC	TOE2_FC	YOE1_FC	YOE2_FC	TOE_FC_AVERAGE	YOE_FC_AVERAGE		FC >2
1	hsa-miR-582-5p	6.50438	6.61676	19.5147	20.2249	6.56057	19.8698		1
2	hsa-miR-582-3p	8.71963	1.44732	13.5078	23.5625	5.08348	18.5352		1
3	hsa-miR-184	11.6936	5.99211	11.1915	18.2062	8.84285	14.6988		1
4	hsa-miR-935	2.20574	12.7188	4.3925	3.23218	7.46228	3.81234		1
5	hsa-miR-4485-3p	1.46333	1.30152	6.43749	1.1387	1.38242	3.78809		0
6	hsa-miR-34c-5p	1.04164	4.05052	2.48209	4.82998	2.54608	3.65603		1
7	hsa-miR-148a-5p	5.61423	1.00554	4.60784	2.61585	3.30988	3.61185		1
8	hsa-miR-371b-5p	6.55924	3.09141	3.01432	4.07187	4.82532	3.5431		1
9	hsa-miR-371a-3p	6.55308	3.08105	3.00518	4.05759	4.81706	3.53138		1
10	novel_56	4.20533	0.32243	5.03433	1.86426	2.26388	3.44929		1
11	hsa-miR-373-3p	3.78647	18.7944	2.06023	4.76433	11.2904	3.41228		1
12	hsa-miR-504-5p	4.66618	2.3905	6.06675	0.530488	3.52834	3.29862		1
13	hsa-miR-181a-2-3p	2.83465	3.54076	2.98572	3.40946	3.1877	3.19759		1
14	hsa-miR-139-5p	1.52885	0.696115	4.3598	2.00767	1.11248	3.18373		0
15	hsa-miR-372-3p	4.13819	4.36024	2.48815	3.81213	4.24922	3.15014		1
16	hsa-miR-371a-5p	3.93526	9.27818	2.49883	3.3751	6.60672	2.93696		1
17	hsa-miR-1246	7.38351	5.963	4.97074	0.895501	6.67325	2.93312		1
18	hsa-miR-371b-3p	3.9137	9.35532	2.49921	3.3628	6.63451	2.93101		1
19	hsa-miR-148a-3p	3.32997	1.25463	1.76166	3.76729	2.2923	2.76448		1
20	hsa-miR-6842-3p	3.50733	0.772367	3.25312	2.03684	2.13985	2.64498		1
21	hsa-miR-2682-5p	4.89648	1.28117	3.61134	1.65103	3.08883	2.63118		1
22	hsa-miR-132-5p	1.55242	1.23689	3.71122	1.46889	1.39466	2.59005		0
23	hsa-miR-455-3p	1.28404	2.30763	2.63119	2.48393	1.79583	2.55756		0
24	hsa-miR-122-5p	1.94361	3.02778	3.57353	1.37358	2.4857	2.47355		1
25	hsa-miR-3591-3p	1.94361	3.02778	3.57353	1.37358	2.4857	2.47355		1
26	hsa-miR-424-3p	1.74898	6.1621	2.69856	2.12833	3.95554	2.41344		1
27	hsa-miR-3690	3.7218	0.652166	2.48983	2.10489	2.18698	2.29736		1
28	hsa-miR-29b-1-5p	3.02835	1.19762	3.29879	1.13587	2.11299	2.21733		1
29	hsa-miR-125b-1-3p	2.26449	0.78999	3.0808	1.34358	1.52724	2.21219		0
30	hsa-miR-10a-5p	2.80268	1.8744	1.5365	2.85594	2.33854	2.19622		1
31	hsa-miR-320c	2.1118	1.98226	3.13627	1.19505	2.04703	2.16566		1
32	novel_164	0.900162	0.684764	3.26395	0.979101	0.792463	2.12152		0
33	hsa-miR-516a-5p	0.712722	59.3002	1.28813	2.90199	30.0065	2.09506		1
34	hsa-miR-10a-3p	1.86552	3.7926	1.90655	2.20457	2.82906	2.05556		1
35	hsa-miR-519c-5p	2.33148	2.96368	1.71081	2.39377	2.64758	2.05229		1
36	hsa-miR-455-5p	1.13752	1.39683	1.64082	2.40183	1.26717	2.02133		0
37	hsa-miR-4664-3p	2.89403	0.218794	2.92479	1.11684	1.55641	2.02082		0
									29

## Sheet: YAP_DOWN
	miRNA	TOE1_FC	TOE2_FC	YOE1_FC	YOE2_FC	TOE_FC_AVERAGE	YOE_FC_AVERAGE		FC<0.5
1	hsa-miR-486-3p	0.580469	0.404768	0.490809	0.506189	0.492619	0.498499		1
2	hsa-miR-486-5p	0.584773	0.411927	0.490341	0.503605	0.49835	0.496973		1
3	hsa-miR-31-3p	0.664771	0.8785	0.425963	0.539472	0.771635	0.482718		0
4	hsa-miR-203a-3p	0.368451	0.539431	0.336329	0.387888	0.453941	0.362108		1
5	hsa-miR-203b-5p	0.368434	0.53954	0.336345	0.387847	0.453987	0.362096		1
6	hsa-miR-451a	2.27548	0.201473	0.398309	0.270745	1.23848	0.334527		0
7	hsa-miR-105-5p	0.423413	0.0667737	0.286284	0.344476	0.245093	0.31538		1
8	hsa-miR-767-5p	0.202878	0.158112	0.253205	0.324969	0.180495	0.289087		1
9	hsa-miR-205-5p	0.038943	0.192105	0.221773	0.351132	0.115524	0.286453		1
10	hsa-miR-1269b	0.28681	0.183146	0.365708	0.15144	0.234978	0.258574		1
									8

## Sheet: TAZ_UP
	miRNA	TOE1_FC	TOE2_FC	YOE1_FC	YOE2_FC	TOE_FC_AVERAGE	YOE_FC_AVERAGE		FC >2
1	hsa-miR-516a-5p	0.712722	59.3002	1.28813	2.90199	30.0065	2.09506		1
2	hsa-miR-373-3p	3.78647	18.7944	2.06023	4.76433	11.2904	3.41228		1
3	hsa-miR-184	11.6936	5.99211	11.1915	18.2062	8.84285	14.6988		1
4	hsa-miR-935	2.20574	12.7188	4.3925	3.23218	7.46228	3.81234		1
5	hsa-miR-1246	7.38351	5.963	4.97074	0.895501	6.67325	2.93312		1
6	hsa-miR-371b-3p	3.9137	9.35532	2.49921	3.3628	6.63451	2.93101		1
7	hsa-miR-371a-5p	3.93526	9.27818	2.49883	3.3751	6.60672	2.93696		1
8	hsa-miR-582-5p	6.50438	6.61676	19.5147	20.2249	6.56057	19.8698		1
9	hsa-miR-1283	0.874274	9.82528	1.05892	2.68894	5.34978	1.87393		0
10	hsa-miR-582-3p	8.71963	1.44732	13.5078	23.5625	5.08348	18.5352		1
11	hsa-miR-522-3p	1.58721	8.13229	1.22384	2.44859	4.85975	1.83621		0
12	hsa-miR-371b-5p	6.55924	3.09141	3.01432	4.07187	4.82532	3.5431		1
13	hsa-miR-371a-3p	6.55308	3.08105	3.00518	4.05759	4.81706	3.53138		1
14	hsa-miR-660-5p	0.749349	8.87652	0.723096	1.15792	4.81294	0.940506		0
15	hsa-miR-372-3p	4.13819	4.36024	2.48815	3.81213	4.24922	3.15014		1
16	hsa-miR-424-3p	1.74898	6.1621	2.69856	2.12833	3.95554	2.41344		1
17	hsa-miR-504-5p	4.66618	2.3905	6.06675	0.530488	3.52834	3.29862		1
18	hsa-miR-503-5p	2.43544	4.26872	2.23186	1.68926	3.35208	1.96056		0
19	hsa-miR-148a-5p	5.61423	1.00554	4.60784	2.61585	3.30988	3.61185		1
20	hsa-miR-181a-2-3p	2.83465	3.54076	2.98572	3.40946	3.1877	3.19759		1
21	hsa-miR-1301-3p	1.55858	4.76272	2.43672	1.48674	3.16065	1.96173		0
22	hsa-miR-7976	2.09924	4.11009	2.29373	1.5738	3.10466	1.93376		0
23	hsa-miR-2682-5p	4.89648	1.28117	3.61134	1.65103	3.08883	2.63118		1
24	hsa-miR-642b-3p	0.655066	5.0984	1.38869	1.08201	2.87673	1.23535		0
25	hsa-miR-642a-5p	0.651167	5.0984	1.39512	1.06008	2.87479	1.2276		0
26	hsa-miR-10a-3p	1.86552	3.7926	1.90655	2.20457	2.82906	2.05556		1
27	hsa-miR-502-3p	0.880412	4.61129	1.19051	0.82061	2.74585	1.00556		0
28	hsa-miR-598-3p	0.734327	4.66321	1.05552	1.12874	2.69877	1.09213		0
29	hsa-miR-95-3p	0.703331	4.61901	1.30177	1.91413	2.66117	1.60795		0
30	hsa-miR-519c-5p	2.33148	2.96368	1.71081	2.39377	2.64758	2.05229		1
31	hsa-miR-29b-3p	2.38079	2.78089	1.42207	1.59347	2.58084	1.50777		0
32	hsa-miR-34c-5p	1.04164	4.05052	2.48209	4.82998	2.54608	3.65603		1
33	hsa-miR-548k	0.841318	4.24207	0.987311	1.41664	2.5417	1.20198		0
34	hsa-miR-106b-5p	0.700718	4.34669	0.564738	1.00291	2.52371	0.783824		0
35	hsa-miR-934	1.08105	3.96471	0.999255	1.2787	2.52288	1.13898		0
36	hsa-miR-122-5p	1.94361	3.02778	3.57353	1.37358	2.4857	2.47355		1
37	hsa-miR-3591-3p	1.94361	3.02778	3.57353	1.37358	2.4857	2.47355		1
38	hsa-miR-194-5p	0.438612	4.47998	0.592667	0.640854	2.45929	0.616761		0
39	hsa-miR-505-3p	0.876698	3.91369	1.58891	1.14517	2.39519	1.36704		0
40	hsa-miR-30c-5p	0.638287	4.10041	0.984008	1.24695	2.36935	1.11548		0
41	hsa-miR-30b-5p	0.857394	3.85105	0.582401	1.46042	2.35422	1.02141		0
42	hsa-miR-10a-5p	2.80268	1.8744	1.5365	2.85594	2.33854	2.19622		1
43	hsa-miR-148a-3p	3.32997	1.25463	1.76166	3.76729	2.2923	2.76448		1
44	hsa-miR-532-3p	1.06827	3.51198	1.27073	0.748723	2.29013	1.00973		0
45	novel_56	4.20533	0.32243	5.03433	1.86426	2.26388	3.44929		1
46	hsa-miR-140-5p	0.739126	3.73369	0.744248	1.0683	2.23641	0.906273		0
47	hsa-miR-425-3p	0.985696	3.45832	1.13109	1.1451	2.22201	1.13809		0
48	hsa-miR-29a-3p	1.82509	2.55577	2.17907	1.19483	2.19043	1.68695		0
49	hsa-miR-3690	3.7218	0.652166	2.48983	2.10489	2.18698	2.29736		1
50	hsa-miR-6842-3p	3.50733	0.772367	3.25312	2.03684	2.13985	2.64498		1
51	hsa-miR-29b-1-5p	3.02835	1.19762	3.29879	1.13587	2.11299	2.21733		1
52	hsa-miR-589-5p	3.53564	0.667733	1.93527	1.64743	2.10169	1.79135		0
53	hsa-miR-664a-3p	1.19274	2.992	1.07924	1.45316	2.09237	1.2662		0
54	hsa-miR-3065-5p	0.462336	3.65528	0.886236	0.907852	2.05881	0.897044		0
55	hsa-miR-338-3p	0.461875	3.64945	0.887023	0.906536	2.05566	0.89678		0
56	hsa-miR-320c	2.1118	1.98226	3.13627	1.19505	2.04703	2.16566		1
57	hsa-miR-107	0.886505	3.14358	0.910171	0.866284	2.01504	0.888228		0
									29

## Sheet: TAZ_DOWN
	miRNA	TOE1_FC	TOE2_FC	YOE1_FC	YOE2_FC	TOE_FC_AVERAGE	YOE_FC_AVERAGE		LOG2 FC<0.5
1	hsa-miR-486-5p	0.584773	0.411927	0.490341	0.503605	0.49835	0.496973		1
2	hsa-miR-149-5p	0.64792	0.337558	1.1407	0.527449	0.492739	0.834076		0
3	hsa-miR-486-3p	0.580469	0.404768	0.490809	0.506189	0.492619	0.498499		1
4	hsa-miR-149-3p	0.811987	0.166021	1.13055	0.287348	0.489004	0.708946		0
5	hsa-miR-203b-5p	0.368434	0.53954	0.336345	0.387847	0.453987	0.362096		1
6	hsa-miR-203a-3p	0.368451	0.539431	0.336329	0.387888	0.453941	0.362108		1
7	hsa-miR-105-5p	0.423413	0.0667737	0.286284	0.344476	0.245093	0.31538		1
8	hsa-miR-1269b	0.28681	0.183146	0.365708	0.15144	0.234978	0.258574		1
9	hsa-miR-767-5p	0.202878	0.158112	0.253205	0.324969	0.180495	0.289087		1
10	hsa-miR-205-5p	0.038943	0.192105	0.221773	0.351132	0.115524	0.286453		1
									8
